# Supplementary material for: GLP-2 Is Locally Produced From Human Islets and Balances Inflammation Through an Inter-Islet-Immune Cell Crosstalk
Source: Front Endocrinol (Lausanne). 2021 Jul 5;12:697120. doi: 10.3389/fendo.2021.697120 (PMC8287580; doi:10.3389/fendo.2021.697120)
Supplement: Supplementary file 1 [file DataSheet_1.xlsx]

## Sheet: 1a-e
1a
no Lina
batch No.	#1	#2	#3	#4	Mean
Ctrl	1	1	1	1	1
HG	1.67064	1.41732	0.873386	1.11922	1.27014
Pal	1.03591	1.33069	2.52168	1.62832	1.62915
HG+Pal	1.62484	1.66837	3.89102	4.48979	2.91851
Cytomix	2.37562	1.10276	1.61754	1.93508	1.75775
1b
plus Lina
batch No.	#1	#2	#3	#4	Mean
Ctrl	6.70264	9.28156	4.51769	4.07368	6.14389
HG	3.8257	5.7902	4.74793	4.40598	4.69245
Pal	6.18377	5.49788	8.87017	5.55923	6.52776
HG+Pal	6.70264	10.5378	13.3076	5.90814	9.11405
Cytomix	6.70264	10.1221	13.3076	6.70295	9.20881
1c
GLP2 (h)	5.5mM Glucose			Mean		5.5mM Glucose + lina			Mean		11.1 mM Glucose			Mean		11.1 mM Glucose + lina			Mean
1	25	20	22	22.3333		270	28	27	108.333		102	30	52	61.3333		20	20		20
7	286	223	240	249.667		420	395	355	390		149	156	175	160		1292			1292
25	666	846		756		1914	1678	1571	1721		670	466	651	595.667		1801	2507	3488	2598.67
49	1222	1019		1120.5		3904	4140	3267	3770.33		839	984	818	880.333		4548	3102	5042	4230.67
GLP1 (h)	#1	#2	#3			#1	#2	#3			#1	#2	#3			#1	#2	#3
1	15.1	14.8	14.9	14.9333		324.7	15.2	15.2	118.367		22.6	15.2	17.3	18.3667		14.4	15.1	15.2	14.9
7	44.4	36.9	36.8	39.3667		141.5	91.1	104.4	112.333		24.6	29.9	30.5	28.3333		96.9	168.8	670.4	312.033
25		158.1	193.6	175.85		931.4	800.7	766.8	832.967		183.2	112.8	143.2	146.4		823.6	1109.3	1486.4	1139.77
49		378.4	459.5	418.95		1853.6	2125.8	1803.9	1927.77		297.8	265	313.4	292.067		2438.8	1980.3	2651	2356.7
1d
batch No.	#1	#2	#3	#4	#5	#6	#7	#8	Mean
Ctrl	1	1	1	1	1	1	1	1	1
LPS	2.1555	1.54544	1.94627	1.87705	1.36605	2.56661	1.9058	3.78841	2.14389
1e
batch No.	#1	#2	#3	#4	Mean
C	1.00002	1.00055	0.999692	1.00011	1.00009
L	1.59601	1.17329	2.47644	1.23362	1.61984
C+TAK	0.562917	0.241602	0.121157	0.458056	0.345933
L+TAK	1.24756	0.117759	0.0852676	0.219084	0.417417

## Sheet: 2a-c
2a
batch	2ΔCт
#1	0.00017797
#2	0.000402248
#3	0.0022623
#4	8.74872e-05
#5	0.000209676
#6	0.000459667
#7	0.00111978
#8	0.000863722
#9	0.000437004
#10	0.000648788
Mean	0.000666865
2b
no Lina
batch No.	#1	#2	#3	#4	mean of 4 batches
Ctrl	1	1	1	1	1
HG	0.407191	0.595842	1.34943	0.885673	0.809535
Pal	0.53594	0.920132	0.541727	1.1079	0.776426
HG+Pal	0.570185	1.00822	0.442135	0.531931	0.638117
Cytomix	0.0330974	0.293828	0.0545273	0.0461335	0.106897
Lina +
batch No.		#2	#3	#4	mean of 3 batches
Ctrl		0.900114	1.07605	0.660057	0.878741
HG		0.531545	0.94231	0.885162	0.786339
Pal		0.744824	0.422784	1.03239	0.733332
HG+Pal		0.66193	0.161537	0.676822	0.500096
Cytomix		0.313941	0.22083	0.328163	0.287645
2c
batch No.	#1	#2	#3	#4	#5	mean of 5 batches
Ctrl	1	1	1	1	1	1
LPS	0.621812	0.459039	0.426711	0.446926	0.191025	0.429103

## Sheet: 3a-c
3a
basal / total protein/normalized to basal control
		#1	#2	#3	mean of 3 batches
UT	Ctrl	1	1	1	1
	Ctrl Tedu	1.4	1.22	1.05	1.22333
	Ctrl Tedu 3-33	1.06	0.94	0.88	0.96
LPS	Ctrl	2.31	0.66	0.39	1.12
	Ctrl Tedu	1.34	0.65	0.42	0.803333
	Ctrl Tedu 3-33	1.27	0.44	0.3	0.67
HG/Pal	Ctrl	0.91	1.65	1.32	1.29333
	Ctrl Tedu	1	1.49	1.39	1.29333
	Ctrl Tedu 3-33	0.76	1.46	1.12	1.11333
stimulated / total protein
		#1	#2	#3	mean of 3 batches
UT	Ctrl	3.07	5.42	5.05	4.51333
	Ctrl Tedu	3.09	6.42	6.32	5.27667
	Ctrl Tedu 3-33	3.61	5.76	5.68	5.01667
LPS	Ctrl	1.12	2.68	1.41	1.73667
	Ctrl Tedu	1.26	2.23	1.59	1.69333
	Ctrl Tedu 3-33	1.2	1.74	1.31	1.41667
HG/Pal	Ctrl	1.36	1.45	1.18	1.33
	Ctrl Tedu	1.42	1.74	1.04	1.4
	Ctrl Tedu 3-33	0.82	1.42	0.71	0.983333
3b
Content
		#1	#2	#3	mean of 3 batches
UT	Ctrl	1	1	1	1
	Ctrl Tedu	1.00567	1.17698	0.893477	1.02537
	Ctrl Tedu 3-33	1.0825	0.770001	0.974898	0.942466
LPS	Ctrl	0.597232	0.345863	0.195188	0.379428
	Ctrl Tedu	0.656285	0.280853	0.235704	0.390947
	Ctrl Tedu 3-33	0.735083	0.212713	0.195327	0.381041
HG/Pal	Ctrl	0.520174	0.231786	0.22448	0.32548
	Ctrl Tedu	0.572972	0.246083	0.251567	0.356874
	Ctrl Tedu 3-33	0.470564	0.136617	0.170136	0.259106
3c
basal / total protein/normalized to basal control
Treatment	sample ID
	1	2	3	mean of 3 batches
Ctrl	1.1	0.7	1.1	0.966667
Exendin-4	0.9	0.8	1.2	0.966667
Tedu	1.2	1.3	1.1	1.2
Exendin-4 + Tedu	0.8	1.3	1.9	1.33333
stimulated / total protein
	1	2	3	mean of 3 batches
Ctrl	5.2	4.9	3.4	4.5
Exendin-4	6	7.2	10.2	7.8
Tedu	4.6	6.4	3.6	4.86667
Exendin-4 + Tedu	5.7	7.9	9.9	7.83333

## Sheet: 4a-e
IL1B						IL10
set control of each batch as 1						set control of each batch as 1
vehicle						vehicle
batch No.	#1	#2	#3	mean of 3 batches		batch No.	#1	#2	#3	mean of 3 batches
UT	1	1	1	1		UT	1	1	1	1
LPS	15.5902	17.4388	22.8553	18.6281		LPS	5.64257	3.94634	4.92342	4.83744
Teduglutide						Teduglutide
batch No.	#1	#2	#3	mean of 3 batches		batch No.	#1	#2	#3	mean of 3 batches
UT	1.30292	2.33045	0.536717	1.39003		UT	1.31348	1.10765	0.444425	0.955184
LPS	9.34583	8.70802	5.91227	7.98871		LPS	2.02323	1.19973	2.18077	1.80124
Teduglutide + 3-33						Teduglutide + 3-33
batch No.	#1	#2	#3	mean of 3 batches		batch No.	#1	#2	#3	mean of 3 batches
UT	1.13178	1.90346	1.17263	1.40262		UT	1.43879	1.32402	1.08768	1.2835
LPS	16.9431	19.8532	18.1375	18.3113		LPS	4.54109	2.95037	4.94281	4.14476
IL8						TNF
set control of each batch as 1						set control of each batch as 1
vehicle						vehicle
batch No.	#1	#2	#3	mean of 3 batches		batch No.	#1	#2	#3	mean of 3 batches
UT	1	1	1	1		UT	1	1	1	1
LPS	6.08544	3.06143	9.55544	6.2341		LPS	3.5499	1.574	4.90226	3.34205
Teduglutide						Teduglutide
batch No.	#1	#2	#3	mean of 3 batches		batch No.	#1	#2	#3	mean of 3 batches
UT	1.46829	0.936735	1.56233	1.32245		UT	1.23021	0.801163	1.09238	1.04125
LPS	5.97861	3.23797	12.5358	7.2508		LPS	3.99562	1.87209	5.77051	3.8794
Teduglutide + 3-33						Teduglutide + 3-33
batch No.	#1	#2	#3	mean of 3 batches		batch No.	#1	#2	#3	mean of 3 batches
UT	1.03233	1.11742	1.27709	1.14228		UT	0.848076	1.06313	1.01166	0.974289
LPS	5.74843	3.63619	12.2765	7.22037		LPS	3.90182	1.65599	5.09486	3.55089
IL6
set control of each batch as 1
vehicle
batch No.	#1	#2	#3	mean of 3 batches
UT	1	1	1	1
LPS	4.06007	2.5242	10.5867	5.72367
Teduglutide
batch No.	#1	#2	#3	mean of 3 batches
UT	1.61252	1.0983	1.31587	1.34223
LPS	4.25896	2.32774	8.44531	5.01067
Teduglutide + 3-33
batch No.	#1	#2	#3	mean of 3 batches
UT	1.09057	0.931339	1.0888	1.0369
LPS	3.25065	3.4251	8.36549	5.01375

## Sheet: 5a-b
5A
IL1B
	Exp.1			Exp.2
batch	1	2	3	4	5	6	Mean
Ctrl_V	0.0339826	0.0235207	0.0111782	0.00165448	0.00210967	0.0025842	0.012505
Ctrl_LPS/IFNγ	1.00058	1.05499	1.26703	1.60286	1.85853	2.00306	1.46451
Tedu_LPS/IFNγ	0.635458	0.903149	0.534609	1.40183	1.63461	1.39791	1.08459
Te/3-33_LPS/IFNγ	0.912783	0.768624	0.826131	1.42139	1.95484	1.85335	1.28952
IL6
	Exp.1			Exp.2
batch	1	2	3	4	5	6	Mean
Ctrl_V	0.000280212	0	0	0	0	2.14129e-05	5.02708e-05
Ctrl_LPS/IFNγ	1	0.897521	0.996867	1.20325	0.637615	0.780189	0.919241
Tedu_LPS/IFNγ	0.329765	0.475945	0.277423	0.284039	0.338637	0.332696	0.339751
Te/3-33_LPS/IFNγ	0.648585	0.428927	0.657993	0.687664	0.820328	0.610257	0.642292
IL8
	Exp.1			Exp.2
batch	1	2	3	4	5	6	Mean
Ctrl_V	0.0374891	0.0230478	0.0145638	0.00542223	0.00811878	0.00653052	0.015862
Ctrl_LPS/IFNγ	1.00019	0.94584	1.15469	0.652862	1.00082	1.09498	0.974897
Tedu_LPS/IFNγ	0.370228	0.538546	0.330795	0.304727	0.371043	0.361228	0.379428
Te/3-33_LPS/IFNγ	0.572548	0.573291	0.557625	0.590639	0.865839	0.634336	0.63238
IL10
	Exp.1			Exp.2
batch	1	2	3	4	5	6	Mean
Ctrl_V	0.0552083	0.045458	0.0248841	0.0139544	0.0184162	0.021056	0.0298295
Ctrl_LPS/IFNγ	1.00019	0.440471	0.856188	0.447131	0.491036	0.46516	0.616695
Tedu_LPS/IFNγ	0.250785	0.344183	0.213053	0.338656	0.330246	0.378285	0.309201
Te/3-33_LPS/IFNγ	1.01087	0.665968	0.691812	0.378111	0.366236	0.411079	0.587347
	Exp.1			Exp.2
Itaconate	1	2	3	4	5	6	Mean
Ctrl_V	0.0828489	0.132566	0.116814	0.0139778	0.0238429	0.0318638	0.0669855
Ctrl_LPS/IFNγ	1.16191	0.999999	0.800783	0.999598	1.10012	0.940685	1.00052
Tedu_LPS/IFNγ	0.602234	0.426791	0.394257	0.540304	0.934158	0.886481	0.630704
Te/3-33_LPS/IFNγ	0.727997	0.550529	0.532596	0.901944	0.835125	0.954028	0.75037
	Exp.1			Exp.2
Itaconate	1	2	3	4	5	6	Mean
Ctrl_V	0.458309	0.537755	0.693981	0.44735	0.298228	0.416275	0.475317
Ctrl_LPS/IFNγ	0.999998	1.07706	0.915016	1.06279	1.00018	0.859817	0.985809
Tedu_LPS/IFNγ	0.715715	0.656986	0.621002	0.686651	0.957147	0.897744	0.755874
Te/3-33_LPS/IFNγ	0.838944	0.702459	0.807043	1.04307	1.04218	1.16032	0.932336
